# Supplementary material for: Disperse-and-Mix: Oil as an ‘Entrance Door’ of Carbon-Based Fillers to Rubber Composites
Source: Nanomaterials (Basel). 2021 Nov 12;11(11):3048. doi: 10.3390/nano11113048 (PMC8619991; doi:10.3390/nano11113048)
Supplement: Supplementary file 1 [file nanomaterials-11-03048-s001.zip]

Archive with 1 entries (1 files):
- nanomaterials-1437341-supplementary.pdf
